# Supplementary material for: The effect of sorghum fractions on apparent total tract digestibility and antioxidant capacity by dogs
Source: PLoS One. 2018 Oct 26;13(10):e0206090. doi: 10.1371/journal.pone.0206090 (PMC6203353; doi:10.1371/journal.pone.0206090)
Supplement: S2 File — (XLSX) [file pone.0206090.s002.xlsx]

## Sheet: Fecal scores
Dog	Diet	Period	Day	Fecal scores	Number defecations
4	MFD	1	1	4	1
4	MFD	1	1	4.5	2
4	MFD	1	1	4	3
4	MFD	1	2	4	1
4	MFD	1	2	4	2
4	MFD	1	3	4	1
4	MFD	1	3	4	2
4	MFD	1	3	4	3
4	MFD	1	4	4.5	1
4	MFD	1	4	4.5	2
4	MFD	1	5	4.5	1
4	MFD	1	5	4	2
4	MFD	1	5	4.5	3
5	MFD	1	1	4	1
5	MFD	1	1	4	2
5	MFD	1	1	4	3
5	MFD	1	1	4	4
5	MFD	1	2	4	1
5	MFD	1	2	4	2
5	MFD	1	2	4	3
5	MFD	1	3	4	1
5	MFD	1	3	4	2
5	MFD	1	3	4	3
5	MFD	1	3	4	4
5	MFD	1	4	4	1
5	MFD	1	4	4	2
5	MFD	1	4	4	3
5	MFD	1	5	4	1
5	MFD	1	5	4.5	2
5	MFD	1	5	4.5	3
5	MFD	1	5	4.5	4
10	MFD	1	1	4	1
10	MFD	1	1	3.5	2
10	MFD	1	2	3.5	1
10	MFD	1	2	3.5	2
10	MFD	1	3	4	1
10	MFD	1	3	4	2
10	MFD	1	3	4	3
10	MFD	1	3	4	4
10	MFD	1	4	4	1
10	MFD	1	5	4	1
10	MFD	1	5	4.5	2
10	MFD	1	5	4	3
3	MFD	2	1	4	1
3	MFD	2	1	4.5	2
3	MFD	2	1	4	3
3	MFD	2	2	4	1
3	MFD	2	2	4	2
3	MFD	2	2	4.5	3
3	MFD	2	3	4	1
3	MFD	2	3	4	2
3	MFD	2	3	4.5	3
3	MFD	2	4	4	1
3	MFD	2	4	4	2
3	MFD	2	4	4	3
3	MFD	2	4	4.5	4
3	MFD	2	5	4	1
3	MFD	2	5	4	2
8	MFD	2	1	4	1
8	MFD	2	1	4	2
8	MFD	2	2	4	1
8	MFD	2	2	4	2
8	MFD	2	2	4	3
8	MFD	2	3	4	1
8	MFD	2	3	3.5	2
8	MFD	2	3	4	3
8	MFD	2	4	3.5	1
8	MFD	2	4	4	2
8	MFD	2	4	4	3
8	MFD	2	5	4	1
9	MFD	2	1	4.5	1
9	MFD	2	1	4	2
9	MFD	2	1	4.5	3
9	MFD	2	2	4	1
9	MFD	2	2	4	2
9	MFD	2	3	4	1
9	MFD	2	3	4	2
9	MFD	2	4	4	1
9	MFD	2	4	4	2
9	MFD	2	5	4	1
9	MFD	2	5	4	2
1	MFD	3	1	3.5	1
1	MFD	3	1	3.5	2
1	MFD	3	2	4	1
1	MFD	3	2	3	2
1	MFD	3	2	4	3
1	MFD	3	3	4	1
1	MFD	3	3	2	2
1	MFD	3	3	4	3
1	MFD	3	4	4	1
1	MFD	3	4	4	2
1	MFD	3	4	4	3
1	MFD	3	5	4	1
1	MFD	3	5	3.5	2
6	MFD	3	1	4	1
6	MFD	3	1	4	2
6	MFD	3	1	4	3
6	MFD	3	1	4	4
6	MFD	3	2	3.5	1
6	MFD	3	2	3.5	2
6	MFD	3	2	4	3
6	MFD	3	2	4	4
6	MFD	3	3	4	1
6	MFD	3	3	4	2
6	MFD	3	3	4.5	3
6	MFD	3	4	4	1
6	MFD	3	4	4	2
6	MFD	3	4	4	3
6	MFD	3	5	4	1
6	MFD	3	5	4	2
6	MFD	3	5	4	3
11	MFD	3	1	4	1
11	MFD	3	1	4	2
11	MFD	3	1	3.5	3
11	MFD	3	2	4	1
11	MFD	3	2	4	2
11	MFD	3	2	4	3
11	MFD	3	3	4	1
11	MFD	3	3	4	2
11	MFD	3	3	4.5	3
11	MFD	3	4	4	1
11	MFD	3	4	4	2
11	MFD	3	4	4	3
11	MFD	3	4	3.5	4
11	MFD	3	5	4	1
11	MFD	3	5	4	2
11	MFD	3	5	4.5	3
2	MFD	4	1	4	1
2	MFD	4	1	4	2
2	MFD	4	1	3.5	3
2	MFD	4	1	4	4
2	MFD	4	1	4	5
2	MFD	4	2	4	1
2	MFD	4	2	4	2
2	MFD	4	2	4	3
2	MFD	4	3	4	1
2	MFD	4	3	3.5	2
2	MFD	4	3	3.5	3
2	MFD	4	4	3.5	1
2	MFD	4	4	4	2
2	MFD	4	4	3.5	3
2	MFD	4	4	4	4
2	MFD	4	4	4	5
2	MFD	4	5	4	1
2	MFD	4	5	3.5	2
2	MFD	4	5	4	3
2	MFD	4	5	4	4
7	MFD	4	1	3.5	1
7	MFD	4	1	3.5	2
7	MFD	4	2	3.5	1
7	MFD	4	2	4	2
7	MFD	4	2	4	3
7	MFD	4	2	4	4
7	MFD	4	3	4	1
7	MFD	4	3	4	2
7	MFD	4	3	3.5	3
7	MFD	4	4	4	1
7	MFD	4	4	4	2
7	MFD	4	4	3.5	3
7	MFD	4	5	3.5	1
7	MFD	4	5	4	2
7	MFD	4	5	3.5	3
7	MFD	4	5	4	4
12	MFD	4	1	3	1
12	MFD	4	1	3.5	2
12	MFD	4	1	3.5	3
12	MFD	4	1	4	4
12	MFD	4	2	3	1
12	MFD	4	2	3.5	2
12	MFD	4	2	4	3
12	MFD	4	2	4	4
12	MFD	4	2	4	5
12	MFD	4	3	3.5	1
12	MFD	4	3	3.5	2
12	MFD	4	3	3.5	3
12	MFD	4	4	2.5	1
12	MFD	4	4	4	2
12	MFD	4	4	3.5	3
12	MFD	4	4	3.5	4
12	MFD	4	5	3	1
12	MFD	4	5	3.5	2
2	CON	1	1	4	1
2	CON	1	1	4	2
2	CON	1	1	4	3
2	CON	1	2	4	1
2	CON	1	3	4	1
2	CON	1	3	4	2
2	CON	1	3	4	3
2	CON	1	4	4	1
2	CON	1	4	4	2
2	CON	1	4	4	3
2	CON	1	5	4	1
7	CON	1	1	4	1
7	CON	1	1	4	2
7	CON	1	2	4	1
7	CON	1	2	4	2
7	CON	1	3	4	1
7	CON	1	4	4	1
7	CON	1	4	4	2
7	CON	1	5	4	1
9	CON	1	1	4	1
9	CON	1	2	3.5	1
9	CON	1	3	4	1
9	CON	1	3	4	2
9	CON	1	4	4	1
9	CON	1	5	4	1
9	CON	1	5	4	2
1	CON	2	1	2	1
1	CON	2	2	3.5	1
1	CON	2	2	4	2
1	CON	2	3	3.5	1
1	CON	2	3	3.5	2
1	CON	2	4	2.5	1
1	CON	2	5	2.5	1
1	CON	2	5	4	2
6	CON	2	1	4	1
6	CON	2	1	4	2
6	CON	2	2	4	1
6	CON	2	2	3.5	2
6	CON	2	3	4	1
6	CON	2	3	4	2
6	CON	2	4	4	1
6	CON	2	4	4	2
6	CON	2	5	4	1
6	CON	2	5	4	2
12	CON	2	1	3	1
12	CON	2	1	3.5	2
12	CON	2	1	3	3
12	CON	2	1	3	4
12	CON	2	2	3	1
12	CON	2	2	3.5	2
12	CON	2	3	2.5	1
12	CON	2	3	3	2
12	CON	2	3	3	3
12	CON	2	4	3.5	1
12	CON	2	4	3	2
12	CON	2	5	3	1
12	CON	2	5	3	2
3	CON	3	1	4	1
3	CON	3	2	4	1
3	CON	3	2	4	2
3	CON	3	2	4	3
3	CON	3	3	4	1
3	CON	3	3	4	2
3	CON	3	4	4	1
3	CON	3	4	4.5	2
3	CON	3	4	5	3
3	CON	3	5	4	1
3	CON	3	5	4	2
8	CON	3	1	4	1
8	CON	3	1	3	2
8	CON	3	2	3	1
8	CON	3	2	2	2
8	CON	3	2	2.5	3
8	CON	3	2	3	4
8	CON	3	3	3	1
8	CON	3	3	4	2
8	CON	3	4	3	1
8	CON	3	4	3.5	2
8	CON	3	4	3	3
8	CON	3	5	2.5	1
8	CON	3	5	3.5	2
10	CON	3	1	4	1
10	CON	3	1	2	2
10	CON	3	1	3	3
10	CON	3	2	4	1
10	CON	3	3	4	1
10	CON	3	4	4	1
10	CON	3	4	4	2
10	CON	3	5	3	1
10	CON	3	5	3	2
10	CON	3	5	2.5	3
4	CON	4	1	3.5	1
4	CON	4	1	3.5	2
4	CON	4	1	2.5	3
4	CON	4	1	4	4
4	CON	4	2	4	1
4	CON	4	2	3.5	2
4	CON	4	3	3.5	1
4	CON	4	3	2.5	2
4	CON	4	4	3.5	1
4	CON	4	4	3	2
4	CON	4	4	3.5	3
4	CON	4	5	4	1
4	CON	4	5	3	2
5	CON	4	1	3.5	1
5	CON	4	1	3	2
5	CON	4	1	2	3
5	CON	4	1	3	4
5	CON	4	2	3	1
5	CON	4	2	3	2
5	CON	4	2	3.5	3
5	CON	4	3	3.5	1
5	CON	4	3	3.5	2
5	CON	4	4	3.5	1
5	CON	4	4	3	2
5	CON	4	4	3	3
5	CON	4	5	3	1
5	CON	4	5	3	2
11	CON	4	1	4	1
11	CON	4	1	4.5	2
11	CON	4	2	4	1
11	CON	4	2	4	2
11	CON	4	2	4	3
11	CON	4	3	4	1
11	CON	4	3	3.5	2
11	CON	4	3	4.5	3
11	CON	4	4	3.5	1
11	CON	4	4	3.5	2
11	CON	4	4	3.5	3
11	CON	4	5	4	1
11	CON	4	5	4	2
1	FLD	1	1	3.5	1
1	FLD	1	1	4	2
1	FLD	1	2	3.5	1
1	FLD	1	2	3.5	2
1	FLD	1	2	4	3
1	FLD	1	3	4	1
1	FLD	1	3	4	2
1	FLD	1	3	4	3
1	FLD	1	4	3.5	1
1	FLD	1	4	4	2
1	FLD	1	5	4	1
1	FLD	1	5	4	2
1	FLD	1	5	4	3
8	FLD	1	1	4	1
8	FLD	1	1	3.5	2
8	FLD	1	2	3.5	1
8	FLD	1	2	3	2
8	FLD	1	3	4	1
8	FLD	1	3	3.5	2
8	FLD	1	4	4	1
8	FLD	1	4	4	2
8	FLD	1	5	4	1
11	FLD	1	1	4	1
11	FLD	1	1	4	2
11	FLD	1	1	3.5	3
11	FLD	1	2	4	1
11	FLD	1	2	4	2
11	FLD	1	3	4	1
11	FLD	1	3	4	2
11	FLD	1	4	4	1
11	FLD	1	4	4	2
11	FLD	1	5	4	1
11	FLD	1	5	4	2
4	FLD	2	1	3.5	1
4	FLD	2	2	4.5	1
4	FLD	2	3	4	1
4	FLD	2	3	5	2
4	FLD	2	4	4	1
4	FLD	2	4	4	2
4	FLD	2	4	4	3
4	FLD	2	4	3	4
4	FLD	2	5	4	1
4	FLD	2	5	4	2
7	FLD	2	1	4	1
7	FLD	2	1	3.5	2
7	FLD	2	2	3.5	1
7	FLD	2	3	4	1
7	FLD	2	3	3.5	2
7	FLD	2	4	3.5	1
7	FLD	2	5	4	1
7	FLD	2	5	4.5	2
10	FLD	2	1	4	1
10	FLD	2	2	4	1
10	FLD	2	2	4	2
10	FLD	2	3	3.5	1
10	FLD	2	3	3	2
10	FLD	2	3	4	3
10	FLD	2	4	3	1
10	FLD	2	4	2	2
10	FLD	2	4	3	3
10	FLD	2	5	3.5	1
10	FLD	2	5	2.5	2
10	FLD	2	5	4	3
2	FLD	3	1	4	1
2	FLD	3	1	4	2
2	FLD	3	1	4	3
2	FLD	3	2	4	1
2	FLD	3	2	4	2
2	FLD	3	2	4	3
2	FLD	3	3	4	1
2	FLD	3	3	4	2
2	FLD	3	4	4	1
2	FLD	3	4	4	2
2	FLD	3	5	4	1
2	FLD	3	5	3.5	2
5	FLD	3	1	4	1
5	FLD	3	2	4	1
5	FLD	3	2	4	2
5	FLD	3	3	4	1
5	FLD	3	3	4	2
5	FLD	3	4	3.5	1
5	FLD	3	4	4	2
5	FLD	3	4	4	3
5	FLD	3	4	3.5	4
5	FLD	3	5	4	1
5	FLD	3	5	4	2
12	FLD	3	1	3	1
12	FLD	3	1	4	2
12	FLD	3	1	3.5	3
12	FLD	3	2	4	1
12	FLD	3	3	3	1
12	FLD	3	3	3	2
12	FLD	3	4	4	1
12	FLD	3	4	45	2
12	FLD	3	4	3	3
12	FLD	3	5	4	1
12	FLD	3	5	4	2
3	FLD	4	1	4	1
3	FLD	4	1	4.5	2
3	FLD	4	1	4.5	3
3	FLD	4	2	4.5	1
3	FLD	4	2	4	2
3	FLD	4	3	4	1
3	FLD	4	3	4.5	2
3	FLD	4	4	4	1
3	FLD	4	4	4	2
3	FLD	4	4	4	3
3	FLD	4	5	4	1
3	FLD	4	5	4	2
6	FLD	4	1	3	1
6	FLD	4	1	3	2
6	FLD	4	2	4	1
6	FLD	4	2	3.5	2
6	FLD	4	3	3.5	1
6	FLD	4	3	3.5	2
6	FLD	4	4	3	1
6	FLD	4	4	3.5	2
6	FLD	4	5	3.5	1
6	FLD	4	5	3.5	2
9	FLD	4	1	3	1
9	FLD	4	1	3	2
9	FLD	4	2	4	1
9	FLD	4	3	3	1
9	FLD	4	3	3	2
9	FLD	4	4	3.5	1
9	FLD	4	5	3.5	1
3	WSD	1	1	4	1
3	WSD	1	1	4	2
3	WSD	1	1	4	3
3	WSD	1	2	4	1
3	WSD	1	2	3.5	2
3	WSD	1	3	4	1
3	WSD	1	3	4	2
3	WSD	1	3	4	3
3	WSD	1	4	4	1
3	WSD	1	4	4.5	2
3	WSD	1	5	4	1
3	WSD	1	5	4	2
3	WSD	1	5	4.5	3
6	WSD	1	1	4	1
6	WSD	1	1	4	2
6	WSD	1	2	3.5	1
6	WSD	1	2	3.5	2
6	WSD	1	2	4	3
6	WSD	1	3	3	1
6	WSD	1	3	4	2
6	WSD	1	4	4	1
6	WSD	1	4	4	2
6	WSD	1	5	4	1
12	WSD	1	1	4	1
12	WSD	1	2	3.5	1
12	WSD	1	3	3.5	1
12	WSD	1	3	4	2
12	WSD	1	3	3.5	3
12	WSD	1	4	4	1
12	WSD	1	4	3.5	2
12	WSD	1	5	4	1
2	WSD	2	1	4	1
2	WSD	2	1	4	2
2	WSD	2	1	4	3
2	WSD	2	2	4	1
2	WSD	2	2	4	2
2	WSD	2	2	4	3
2	WSD	2	3	4	1
2	WSD	2	3	4.5	2
2	WSD	2	4	4	1
2	WSD	2	4	4	2
2	WSD	2	5	4	1
2	WSD	2	5	4	2
5	WSD	2	1	4	1
5	WSD	2	1	3.5	2
5	WSD	2	2	4	1
5	WSD	2	2	4	2
5	WSD	2	2	3.5	3
5	WSD	2	3	4	1
5	WSD	2	3	4	2
5	WSD	2	4	4	1
5	WSD	2	4	4	2
5	WSD	2	4	4	3
5	WSD	2	5	4	1
5	WSD	2	5	4	2
11	WSD	2	1	4	1
11	WSD	2	1	4	2
11	WSD	2	2	4	1
11	WSD	2	2	4	2
11	WSD	2	3	4	1
11	WSD	2	3	4	2
11	WSD	2	4	4	1
11	WSD	2	5	4	1
11	WSD	2	5	4	2
4	WSD	3	1	4	1
4	WSD	3	1	3.5	2
4	WSD	3	1	4	3
4	WSD	3	2	4	1
4	WSD	3	2	4	2
4	WSD	3	3	4	1
4	WSD	3	3	3.5	2
4	WSD	3	3	4	3
4	WSD	3	4	4	1
4	WSD	3	4	4	2
4	WSD	3	4	2.5	3
4	WSD	3	5	4	1
4	WSD	3	5	4	2
4	WSD	3	5	3	3
4	WSD	3	5	4.5	4
7	WSD	3	1	4	1
7	WSD	3	1	4	2
7	WSD	3	2	4	1
7	WSD	3	2	4	2
7	WSD	3	3	4.5	1
7	WSD	3	3	4	2
7	WSD	3	3	3.5	3
7	WSD	3	4	3	1
7	WSD	3	4	3	2
7	WSD	3	5	4	1
7	WSD	3	5	3.5	2
9	WSD	3	1	4	1
9	WSD	3	1	3.5	2
9	WSD	3	2	4	1
9	WSD	3	2	3	2
9	WSD	3	2	3.5	3
9	WSD	3	2	4	4
9	WSD	3	3	4	1
9	WSD	3	3	4	2
9	WSD	3	3	4	3
9	WSD	3	4	4	1
9	WSD	3	4	4	2
9	WSD	3	5	4	1
9	WSD	3	5	4	2
9	WSD	3	5	4	3
1	WSD	4	1	4	1
1	WSD	4	1	4.5	2
1	WSD	4	2	3	1
1	WSD	4	2	4	2
1	WSD	4	2	4	3
1	WSD	4	3	4	1
1	WSD	4	3	4	2
1	WSD	4	3	4	3
1	WSD	4	4	4	1
1	WSD	4	4	3.5	2
1	WSD	4	4	3.5	3
1	WSD	4	5	4	1
1	WSD	4	5	2.5	2
8	WSD	4	1	3	1
8	WSD	4	1	3	2
8	WSD	4	1	3	3
8	WSD	4	2	3.5	1
8	WSD	4	2	3.5	2
8	WSD	4	3	3	1
8	WSD	4	3	2.5	2
8	WSD	4	3	3	3
8	WSD	4	4	3	1
8	WSD	4	4	3	2
8	WSD	4	4	3	3
8	WSD	4	5	3	1
8	WSD	4	5	3.5	2
10	WSD	4	1	3	1
10	WSD	4	1	2.5	2
10	WSD	4	1	2	3
10	WSD	4	1	2.5	4
10	WSD	4	2	3	1
10	WSD	4	2	3.5	2
10	WSD	4	3	3	1
10	WSD	4	3	2.5	2
10	WSD	4	3	3	3
10	WSD	4	4	3.5	1
10	WSD	4	4	3	2
10	WSD	4	5	3.5	1
10	WSD	4	5	4	2

## Sheet: feces and food intake
dog	diet	Period	Wet feces	wet feces/d	Food intake DM, 5d	Food intake DM/d	Feces DM, 5d	Feces DM/d
1	CON	2	369.15	73.83	930.1	186.02	225.381	45.0762
2	CON	1	382.81	76.562	872.353	174.471	216.738	43.3476
3	CON	3	377.38	75.476	1016.93	203.386	191.495	38.299
4	CON	4	437.01	87.402	1023.84	204.768	252.324	50.4648
5	CON	4	480.77	96.154	1053.55	210.709	268.628	53.7256
6	CON	2	355.65	71.13	961.321	192.264	176.237	35.2474
7	CON	1	220.67	44.134	667.4	133.48	120.313	24.0625
8	CON	3	444.41	88.882	1089	217.8	260.612	52.1224
9	CON	1	302.89	60.578	753.395	150.679	170.158	34.0316
10	CON	3	402.11	80.422	946.383	189.277	229.06	45.812
11	CON	4	350.72	70.144	986.048	197.21	177.86	35.572
12	CON	2	388.85	77.77	801.808	160.362	230.303	46.0606
1	WSD	4	449.38	89.876	947.899	189.58	255.258	51.0516
2	WSD	2	435.3	87.06	878.959	175.792	246.011	49.2022
3	WSD	1	434.87	86.974	915.495	183.099	261.752	52.3504
4	WSD	3	482.94	96.588	991.603	198.321	276.821	55.3643
5	WSD	2	484.37	96.874	969.779	193.956	281.064	56.2127
6	WSD	1	428.44	85.688	878.393	175.679	254.668	50.9335
7	WSD	3	417.45	83.49	898.665	179.733	234.484	46.8968
8	WSD	4	634.6	126.92	844.537	168.907	370.104	74.0208
9	WSD	3	483.94	96.788	957.283	191.457	289.457	57.8914
10	WSD	4	569.04	113.808	1090.21	218.042	333.622	66.7243
11	WSD	2	532.84	106.568	940.043	188.009	312.471	62.4941
12	WSD	1	385.03	77.006	830.485	166.097	223.573	44.7147
1	FLD	1	302.14	60.428	865.151	173.03	188.467	37.6934
2	FLD	3	300.89	60.178	871.577	174.315	159.269	31.8538
3	FLD	4	328.21	65.642	923.151	184.63	151.588	30.3176
4	FLD	2	284.78	56.956	950.772	190.154	144.44	28.888
5	FLD	3	335.03	67.006	961.243	192.249	188.758	37.7516
6	FLD	4	311.19	62.238	1028.5	205.7	160.962	32.1924
7	FLD	2	230.56	46.112	842.807	168.561	110.452	22.0904
8	FLD	1	282.45	56.49	863.154	172.631	155.946	31.1891
9	FLD	4	311.24	62.248	891.679	178.336	166.731	33.3461
10	FLD	2	377.1	75.42	1026.41	205.282	209.714	41.9429
11	FLD	1	287.11	57.422	839.355	167.871	156.646	31.3293
12	FLD	3	286.68	57.336	822.36	164.472	164.728	32.9456
1	MFD	3	705.82	141.164	937.577	187.515	432.419	86.4838
2	MFD	4	842.27	168.454	924.094	184.819	486.978	97.3956
3	MFD	2	864.46	172.892	1084.19	216.838	498.994	99.7988
4	MFD	1	461.4	92.28	567.977	113.595	287.177	57.4354
5	MFD	1	963.51	192.702	1042.33	208.466	607.639	121.528
6	MFD	3	803.15	160.63	973.839	194.768	467.327	93.4653
7	MFD	4	775.55	155.11	928.431	185.686	443.856	88.7712
8	MFD	2	905.99	181.198	1237.31	247.462	531.686	106.337
9	MFD	2	829.13	165.826	1041.76	208.353	468.759	93.7519
10	MFD	1	958.22	191.644	1002.54	200.508	630.316	126.063
11	MFD	3	814.95	162.99	1019.72	203.944	476.439	95.2879
12	MFD	4	658.67	131.734	959.357	191.871	392.007	78.4013
							Fiber, %
							6.79
							5.25
							7.41
							6.08
							4.87
							7.99
							5.63
							5.29
							3.35
							5.63
							5.17
							6.12
							6.92
							8.39
							4.07
							7.33
							7.98
							3.29
							6.82
							7.51
							7
							5.72
							7.4
							7.02
							7.21
							4.83
							7.75
							6.23
							6.35
							4.84
							8.05
							8.11
							6.35
							6.89
							6.78
							5.85
							11.6
							10.6
							13.3
							13.6
							12.7
							11.4
							11.8
							13.3
							12.4
							13.1
							12.1
							8.33
							0.57
							1.69
							1.07
							3.13

## Sheet: Digestibility
Dog Number	Diet letter	Period	Dry matter	OM	NFE	Crude Protein	Gross Energy	Crude Fiber	Crude Fat	TDF
1	CON	2	83.4768	88.526	93.36	78.879	87.5837	-98.4838	91.4086	14.9768
2	CON	1	82.5877	87.6312	92.78	75.2775	86.7734	-63.3051	92.0352	17.1737
3	CON	3	82.0471	87.2081	92.73	76.5869	85.917	-132.369	90.1271	5.63286
4	CON	4	82.9892	88.1814	92.61	78.0698	87.5541	-81.1833	92.8871	8.46167
5	CON	4	83.451	88.146	93.31	76.0295	87.0612	-42.5573	91.162	12.4311
6	CON	2	82.2831	88.0787	93.66	77.4456	87.256	-150.34	91.6007	5.686
7	CON	1	82.5876	87.9292	92.53	78.6101	87.1452	-73.0804	90.1706	8.01934
8	CON	3	83.8469	88.9286	93.35	79.2302	87.7714	-49.3	91.5668	22.7028
9	CON	1	83.8641	88.8557	92.43	79.9539	88.3921	5.65937	91.4849	27.088
10	CON	3	81.861	87.1793	92.57	74.777	86.1443	-78.6705	91.2663	14.4485
11	CON	4	83.8113	88.0919	92.76	77.1173	87.5314	-53.5006	91.9084	9.36747
12	CON	2	83.5394	87.8363	92.39	77.664	87.599	-85.0768	92.2162	18.6104
1	WSD	4	80.1821	84.8961	89.74	74.9694	83.855	17.3204	88.9516	23.0174
2	WSD	2	79.3652	84.7363	90.15	74.9323	83.5299	-1.52389	88.3474	20.7105
3	WSD	1	79.3867	84.4589	90	70.688	82.9904	51.2154	87.0241	25.2743
4	WSD	3	81.3811	86.3247	90.71	78.4081	85.7274	19.6757	88.6961	26.8749
5	WSD	2	81.6362	86.2121	91.55	76.1388	84.5898	13.6064	88.6597	29.644
6	WSD	1	88.8157	91.7875	93.76	86.9996	99.123	78.2927	92.7521	53.0243
7	WSD	3	81.3758	86.2829	90.31	79.1249	85.4371	25.6895	88.1176	28.4705
8	WSD	4	80.3782	85.1692	90.6	74.8737	83.6176	11.8934	87.6362	24.4178
9	WSD	3	81.2018	86.3945	90.19	80.3602	85.3649	23.2498	87.641	26.071
10	WSD	4	79.0452	83.8193	89.58	70.4535	83.2424	28.6159	87.8629	25.6973
11	WSD	2	80.1607	84.9038	90.5	73.9581	83.5073	12.8718	87.5918	27.9887
12	WSD	1	80.1055	84.7236	89.98	74.2721	84.3035	15.9756	87.7868	21.582
1	FLD	1	86.3391	91.0546	95.34	83.6206	90.3308	8.02558	89.5354	30.2132
2	FLD	3	86.2419	91.0164	94.89	82.4793	90.5487	36.6082	91.1885	30.5825
3	FLD	4	84.6728	89.484	94.39	80.4131	89.2135	-13.2786	89.6962	14.9967
4	FLD	2	86.4849	91.0736	95.23	81.7752	90.7915	19.5537	92.9291	29.1924
5	FLD	3	85.9298	90.958	95.36	81.5027	89.8858	17.3747	91.9057	34.1194
6	FLD	4	86.0047	90.4572	93.89	82.2893	90.3186	35.0443	92.5947	22.978
7	FLD	2	87.1628	91.3812	95.79	83.1443	91.1629	-0.872628	91.7186	35.7369
8	FLD	1	86.2251	90.7993	96.34	80.2909	90.361	-8.54897	89.8065	31.8293
9	FLD	4	86.7364	91.2462	95.29	82.4343	90.7979	19.8116	92.7803	37.658
10	FLD	2	85.2602	89.9619	96.04	75.902	89.4823	4.15783	91.6824	36.567
11	FLD	1	86.2425	90.7849	93.58	86.8328	90.3794	10.1485	90.6995	31.0781
12	FLD	3	85.1072	90.4546	94.91	80.5097	89.7583	19.2149	91.8442	26.9209
1	MFD	3	65.519	70.6362	75.79	68.2787	69.2903	-25.7252	77.2916	10.0856
2	MFD	4	65.9165	70.1701	74.17	68.7121	70.8574	-15.4553	77.9098	6.46013
3	MFD	2	65.8159	70.6855	78.89	62.1988	71.5174	-42.7092	79.7119	11.7292
4	MFD	1	68.0986	73.3247	79.97	69.9073	72.9013	-35.445	77.8931	10.2121
5	MFD	1	67.6488	72.6972	79.3	69.1469	71.2293	-29.0989	75.5851	18.4153
6	MFD	3	64.1549	69.4963	74.38	67.3041	69.7675	-29.1477	78.0733	3.58054
7	MFD	4	64.9145	69.5645	73.09	69.6198	69.3961	-33.621	82.0974	6.56574
8	MFD	2	66.9552	70.9769	76.8	68.9081	70.2578	-41.2905	78.2172	13.3073
9	MFD	2	68.5923	72.7273	76.94	73.5386	73.3987	-24.8247	77.7514	15.7635
10	MFD	1	64.849	69.0684	78.52	59.1247	67.4505	-45.8244	74.8284	13.6265
11	MFD	3	64.845	69.1848	74.73	66.3751	68.6226	-35.8694	77.4418	7.71522
12	MFD	4	63.4396	68.1453	71.84	63.6289	67.5204	2.78331	78.3807	6.03439

## Sheet: ORAC
DOG	DIET	ORAC value (uM TE)
1	CON	13191
2	CON	13390.2
3	CON	8723.85
4	CON	12476.9
5	CON	9586.65
6	CON	9895.95
7	CON	7759.65
8	CON	7916.25
9	CON	8235.6
10	CON	7507.65
11	CON	8149.8
12	CON	7923.15
1	WSD	11006.1
2	WSD	9194.55
3	WSD	6958.8
4	WSD	11097.6
5	WSD	8258.85
6	WSD	8032.95
7	WSD	9727.65
8	WSD	9274.8
9	WSD	7723.65
10	WSD	7658.1
11	WSD	8287.95
12	WSD	6229.05
1	FLD	8332.95
2	FLD	10186.5
3	FLD	8626.2
4	FLD	10588.4
5	FLD	7945.35
6	FLD	9241.65
7	FLD	8147.25
8	FLD	8126.85
9	FLD	7673.4
10	FLD	7806
11	FLD	7420.95
12	FLD	8914.65
1	MFD	37413.3
2	MFD	41507.4
3	MFD	21503.5
4	MFD	17542.8
5	MFD	17151.8
6	MFD	20934
7	MFD	19346.7
8	MFD	23240.8
9	MFD	11758.6
10	MFD	11479.8
11	MFD	10580.7
12	MFD	13327.7

## Sheet: phenolic acids plasma HPLC
Dog	Diet	p-coumaric acid	ferulic acid
1	CON	0.0178667	0.0616
2	CON	0.0157333	0.123333
3	CON	0.0229333	0.2332
4	CON	0.00786667	0.156133
5	CON	0.00826667	0.1068
6	CON	0.00386667	0.0570667
7	CON	0.0072	0.0678667
8	CON	0.0282667	0.154
9	CON	0.0108	0.0872
11	CON	0.0352	0.0586667
12	CON	0.006	0.0650667
1	WSD	0.0161333	0.0469333
2	WSD	0.0206667	0.163867
3	WSD	0.0116	0.1436
5	WSD	0.0130667	0.0841333
6	WSD	0.00306667	0.0929333
7	WSD	0.00493333	0.0637333
8	WSD	0.0144	0.0568
9	WSD	0.0064	0.0517333
11	WSD	0.0229333	0.0457333
12	WSD	0.00973333	0.0933333
1	FLD	0.0188	0.7268
2	FLD	0.0101333	0.0933333
3	FLD	0.0109333	0.2652
4	FLD	0.00666667	0.1212
5	FLD	0.00773333	0.110533
6	FLD	0.00506667	0.134533
7	FLD	0.00893333	0.116667
8	FLD	0.00666667	0.0866667
9	FLD	0.00786667	0.0546667
10	FLD	0.0158667	0.0465333
11	FLD	0.0505333	0.0734667
12	FLD	0.0064	0.0686667
1	WSD	0.0158667	0.0610667
2	WSD	0.0136	0.148133
3	WSD	0.0362667	0.1232
5	WSD	0.00986667	0.0986667
6	WSD	0.00266667	0.0953333
7	WSD	0.122267	0.0825333
8	WSD	0.0116	0.100267
9	WSD	0.0076	0.0534667
10	WSD	0.0096	0.0549333
11	WSD	0.0181333	0.0529333
12	WSD	0.00906667	0.0488

## Sheet: phenolic acids food HPLC
Sample	p-coumaric acid	ferulic acid
CON	148.252	976.314
CON	162.162	1073.36
WSD	130.975	714.51
WSD	134.509	768.658
FLD	105.277	586.457
FLD	95.5788	561.038
MFD	319.026	1413.51
MFD	309.021	1437.31
mill feed	378.094	1291.08
mill feed	366.399	1330.58
whole sorghum	108.514	607.781
whole sorghum	112.859	657.973
flour	42.1674	324.504
flour	47.7844	352.864
corn	394.975	2602.08
corn	425.759	2820.92
rice	11.4754	130.456
rice	10.91	134.286
wheat	39.963	456.81
wheat	32.693	375.525
corn:wheat:rice	145.707	1125.47
corn:wheat:rice	152.085	1162
